# Supplementary material for: Factors Influencing Somatic Embryo Maturation in Sugi (Japanese Cedar, Cryptomeria japonica (Thunb. ex L.f.) D. Don)
Source: Plants (Basel). 2021 Apr 26;10(5):874. doi: 10.3390/plants10050874 (PMC8145757; doi:10.3390/plants10050874)
Supplement: Supplementary file 1 [file plants-10-00874-s001.zip]

Archive with 2 entries (1 files):
- plants-1174201-supplementary/
- plants-1174201-supplementary/Plants-1174201-SM-for proof.pdf
